# Supplementary material for: Gene network analyses support subfunctionalization hypothesis for duplicated hsp70 genes in the Antarctic clam
Source: Cell Stress Chaperones. 2020 May 20;25(6):1111–6. doi: 10.1007/s12192-020-01118-9 (PMC7591643; doi:10.1007/s12192-020-01118-9)
Supplement: Supplementary file 3 — (XLSX 44 kb) [file 12192_2020_1118_MOESM3_ESM.xlsx]

## Sheet: hsp70a - cluster7829_uniprot_nr
GRN Cluster	Trinity ID	UniprotKB human name	UniProtKD human Accession	Total Score	Cover	Ident	String Info	Functional link score	Uniprot all ID	NR Accession	NR Description	Organism	Family	Molecular function	Biological process	Domains
3606	TRINITY_DN249588_c5_g2									No NR Accession result
3606	TRINITY_DN253043_c4_g3	SPOCK1	Q08629	91.3	0.22	0.29	Sparc/osteonectin, cwcv and kazal-like domains proteoglycan (testican) 1; May play a role in cell-cell and cell-matrix interactions. May contribute to various neuronal mechanisms in the central nervous system	N/A		XP_005092964	PREDICTED: uncharacterized protein LOC101858330	Aplysia californica	EF-hand domain pair			Thyroglobulin type-1, EF-hand domain, SPARC/Testican
6105	TRINITY_DN239436_c1_g1	NOC3L	Q8WTT2	528	0.64	0.5	Nucleolar complex associated 3 homolog (S. cerevisiae); May be required for adipogenesis	N/A	A0A1S3KDG0	XP_013420494	nucleolar complex protein 3 homolog	Lingula anatina	Nucleolar complex-associated protein 3			Nucleolar complex-associated protein 3, CCAAT-binding factor
6105	TRINITY_DN246511_c0_g1	RPUSD2	Q8IZ73	389	0.44	0.51	RNA pseudouridylate synthase domain containing 2	N/A	V4B6M9	XP_009065335	hypothetical protein LOTGIDRAFT_107992	Lottia gigantea	Pseudouridine synthase, RluC/RluD	Pseudouridine synthase activity, RNA binding	Pseudouridine synthesis, RNA modification	RNA-binding S4 domain, Pseudouridine synthase, RsuA/RluB/C/D/E/F
6105	TRINITY_DN245760_c6_g2	MCMBP	Q9BTE3	547	0.84	0.45	Minichromosome maintenance complex binding protein; Associated component of the MCM complex that acts as a regulator of DNA replication. Binds to the MCM complex during late S phase and promotes the disassembly of the MCM complex from chromatin, thereby acting as a key regulator of pre-replication complex (pre-RC) unloading from replicated DNA. Can dissociate the MCM complex without addition of A…	N/A		XP_011422752	PREDICTED: mini-chromosome maintenance complex-binding protein	Crassostrea gigas	Mini-chromosome maintenance complex-binding protein
7829	TRINITY_DN258255_c0_g12	HSPA8	P11142	1018	0.69	0.88	Heat shock 70kDa protein 8; Acts as a repressor of transcriptional activation. Inhibits the transcriptional coactivator activity of CITED1 on Smad-mediated transcription. Chaperone. Component of the PRP19- CDC5L complex that forms an integral part of the spliceosome and is required for activating pre-mRNA splicing. May have a scaffolding role in the spliceosome assembly as it contacts all other c…	N/A		ABM92345	heat shock protein 70	Laternula elliptica	Heat shock protein 70 family
7829	TRINITY_DN239194_c1_g1	MRPL3	P09001	192	0.66	0.38	Mitochondrial ribosomal protein L3	0.413		ELT91781	hypothetical protein CAPTEDRAFT_177551	Capitella teleta	Ribosomal protein L3	Structural constituent of ribosome	Translation
7949	TRINITY_DN255962_c0_g1	RBM28	Q9NW13	459	0.55	0.39	RNA binding motif protein 28; Nucleolar component of the spliceosomal ribonucleoprotein complexes	N/A	A0A1S3KGJ3	XP_013421765	RNA-binding protein 28 isoform X1	Lingula anatina	RNA-binding domain superfamily	Nucleic acid binding		RNA recognition motif domain
7949	TRINITY_DN229624_c1_g1	PES1	O00541	537	0.72	0.55	Pescadillo ribosomal biogenesis factor 1; Component of the PeBoW complex, which is required for maturation of 28S and 5.8S ribosomal RNAs and formation of the 60S ribosome	N/A	K1RWM6	XP_011432735	PREDICTED: pescadillo homolog	Crassostrea gigas	Pescadillo		Ribosome biogenesis	BRCT domain
7949	TRINITY_DN252243_c0_g1	KHDRBS3	O75525	178	0.11	0.55	KH domain containing, RNA binding, signal transduction associated 3; RNA-binding protein that plays a role in the regulation of alternative splicing and influences mRNA splice site selection and exon inclusion. May play a role as a negative regulator of cell growth. Inhibits cell proliferation. Involved in splice site selection of vascular endothelial growth factor. Induces an increased concentra…	N/A	K1PCR5	XP_011423836	PREDICTED: KH domain-containing, RNA-binding, signal transduction-associated protein 2	Crassostrea gigas	K Homology domain, type 1 superfamily	Nucleic acid binding , RNA binding		K Homology domain
7965	TRINITY_DN244772_c2_g3	BOP1	Q14137	729	0.65	0.57	Block of proliferation 1; Component of the PeBoW complex, which is required for maturation of 28S and 5.8S ribosomal RNAs and formation of the 60S ribosome	N/A		XP_011417865	PREDICTED: ribosome biogenesis protein bop1-A-like	Crassostrea gigas	WD40/YVTN repeat-like-containing domain superfamily	Protein binding	rRNA processing	BOP1, N-terminal domain, WD40-repeat-containing domain
7965	TRINITY_DN236680_c0_g1	NOP56	O00567	642	0.62	0.72	NOP56 ribonucleoprotein homolog (yeast); Involved in the early to middle stages of 60S ribosomal subunit biogenesis. Core component of box C/D small nucleolar ribonucleoprotein (snoRNP) particles. Required for the biogenesis of box C/D snoRNAs such U3, U8 and U14 snoRNAs	N/A		XP_015597206	PREDICTED: nucleolar protein 56	Cephus cinctus	Nop domain superfamily			Nop domain, NOSIC
7965	TRINITY_DN251922_c0_g3	NOC3L	Q92979	324	0.3	0.74		N/A		XP_011419286	PREDICTED: ribosomal RNA small subunit methyltransferase NEP1	Crassostrea gigas	Ribosomal biogenesis, methyltransferase, EMG1/NEP1	Methyltransferase activity
7969	TRINITY_DN249451_c1_g1									No NR Accession result
7969	TRINITY_DN257477_c0_g1	DHX37	Q8IY37	1011	0.58	0.55	DEAH (Asp-Glu-Ala-His) box polypeptide 37	N/A		XP_011412430	PREDICTED: probable ATP-dependent RNA helicase DHX37	Crassostrea gigas				Helicase-associated domain, DEAD/DEAH box helicase domain
7969	TRINITY_DN258567_c0_g1	PDCD11	Q14690	916	0.79	0.31	Programmed cell death 11; Essential for the generation of mature 18S rRNA, specifically necessary for cleavages at sites A0, 1 and 2 of the 47S precursor. Directly interacts with U3 snoRNA	0.437	A0A1S3JGG4	XP_013409500	protein RRP5 homolog isoform X4	Lingula anatina	Tetratricopeptide-like helical domain superfamily	Nucleic acid binding, protein binding	RNA processing, mRNA processing	RNA-binding S1 domain
8797	TRINITY_DN239910_c2_g2	KRR1	Q13601	417	0.63	0.65	KRR1, small subunit (SSU) processome component, homolog (yeast); Required for 40S ribosome biogenesis. Involved in nucleolar processing of pre-18S ribosomal RNA and ribosome assembly (By similarity)	N/A	A0A1S3J119	XP_013403504	KRR1 small subunit processome component homolog	Lingula anatina	Ribosomal RNA assembly KRR1	Nucleic acid binding , RNA binding		K Homology domain
8797	TRINITY_DN239055_c0_g1	TSR1	Q2NL82	709	0.83	0.62	TSR1, 20S rRNA accumulation, homolog (S. cerevisiae); Required during maturation of the 40S ribosomal subunit in the nucleolus	N/A		XP_011432305	PREDICTED: pre-rRNA-processing protein TSR1 homolog	Crassostrea gigas			Ribosome biogenesis	Ribosome biogenesis protein BMS1/TSR1, AARP2, Bms1/Tsr1-type G domain
8812	TRINITY_DN246280_c0_g1	PSMC2	P35998	513	0.49	0.96	Proteasome (prosome, macropain) 26S subunit, ATPase, 2; The 26S protease is involved in the ATP-dependent degradation of ubiquitinated proteins. The regulatory (or ATPase) complex confers ATP dependency and substrate specificity to the 26S complex. In case of HIV-1 infection, positive modulator of Tat-mediated transactivation	0.404	K1QJV9	XP_011418166	PREDICTED: 26S protease regulatory subunit 7	Crassostrea gigas	SKP1/BTB/POZ domain superfamily		Protein homooligomerization	Potassium channel tetramerisation-type BTB domain
8812	TRINITY_DN249672_c2_g1	PRPF38A	Q8NAV1	331	0.49	0.76	PRP38 pre-mRNA processing factor 38 (yeast) domain containing A; May be required for pre-mRNA splicing	0.904	V3ZLZ8	XP_009056854	hypothetical protein LOTGIDRAFT_66003, partial	Lottia gigantea	Pre-mRNA-splicing factor 38
8842	TRINITY_DN229704_c0_g1	PPAN	Q9NQ55	334	0.65	0.49	Peter pan homolog (Drosophila); May have a role in cell growth	N/A	K1QPR3	XP_011437641	PREDICTED: suppressor of SWI4 1 homolog	Crassostrea gigas		RNA binding	Ribosome biogenesis	Brix domain
8842	TRINITY_DN235705_c1_g1	UPT11L	Q9Y3A2	193	0.68	0.49	UTP11-like, U3 small nucleolar ribonucleoprotein, (yeast); Involved in nucleolar processing of pre-18S ribosomal RNA	N/A	K1QF22	XP_011423639	PREDICTED: probable U3 small nucleolar RNA-associated protein 11 isoform X2	Crassostrea gigas	Small-subunit processome, Utp11		rRNA processing

## Sheet: Sheet6
cDNA feature ID	Accession number	Description	Uniprot ID	7829	9844	Between	7829	9844	Between	Blast score	e value	Functional category	Mean fold change	Adj p-value
Le_A02_P0_13E05*	GW881969	Actin-103	P93376	yes	yes	yes	no	no	yes	89	2.E−37	Cytoskeletal activity	2.69 ± 0.54	0.014–0.023
Le_A02_P0_19A04*	GW881986	60S acidic ribosomal protein P1	P91913	yes	yes	yes	no	no	yes	110	5.E−24	Protein synthesis	− 2.43 ± 0.16	0.003–0.013
Le_A03_P0_01E04*	GW882027	Tropomyosin	Q7M3Y8	yes	yes	yes	no	no	yes	59.7	4.E−09	Cytoskeletal activity	2.39 ± 0.17	0.004-0.031
Le_A01_P0_11A08*	GW881908	Beta-actin	Q9Y702	yes	yes	yes	no	no	yes	83.2	4.E−16	Cytoskeletal activity	2.26 ± 0.01	0.001–0.003
Le_A03_P0_01A04*	GW882024	Myosin essential light chain	P07291	yes	yes	yes	no	no	yes	168	7.E−43	Cytoskeletal activity	2.04 ± 0.03	0.026–0.047
Le_A01_P0_17H11	GW881926	Epithelial chloride channel protein	P54281	yes	yes	yes	no	no	yes	56.2	5.E−08	Intracellular trafficking and signalling	3.56	< 0.001
Le_A01_P0_03A08	GW881882	Bifunctional aminoacyl-tRNA synthetase	P28668	yes	yes	yes	no	no	yes	64.3	2.E−15	Protein synthesis	3.41	0.046
Le_A03_P0_06D08	GW882037	40S ribosomal protein S23	Q6SA96	yes	yes	yes	no	no	yes	164	2.E−40	Protein synthesis	3.32	0.021
Le_A01_P0_06H06	GW881896	Peroxiredoxin-1	Q6DV14	yes	yes	yes	no	no	yes	122	5.E−28	Antioxidant activity	3.28	0.002
Le_A02_P0_16F09	GW881980	Inter-alpha-trypsin inhibitor heavy chain H4	Q3T052	yes	yes	yes	no	no	yes	47	1.E−08	Acute phase response	3.17	< 0.001
Le_A01_P0_03H10	GW881886	Serine/threonine-protein kinase PAK 3	Q62829	yes	yes	yes	no	no	yes	60.08	2.E−09	Intracellular trafficking and signalling	3.12	< 0.001
Le_A03_P0_18E11	GW882050	Probable glutathione S-transferase 9	Q21743	yes	yes	yes	no	no	yes	68.6	9.E−12	Antioxidant activity	3.01	< 0.001
Le_A03_P0_21G06	GW882056	Sarcoplasmic calcium-binding protein	P02637	yes	yes	yes	no	no	yes	68.9	7.E−12	Intracellular trafficking and signalling	2.94	0.011
Le_A01_P0_09E10	GW881903	High mobility group protein B3	P40618	yes	yes	yes	no	no	yes	59.3	6.E−11	Protein synthesis	2.89	0.001
Le_A03_P0_27A01	GW882066	14-3-3 protein homolog	Q25538	yes	yes	yes	no	no	yes	93.2	3.E−19	Intracellular trafficking and signalling	2.85	< 0.001
Le_A03_P0_19E07	GW882052	BTB/POZ domain-containing protein KCTD7	A4IFB4	yes	yes	yes	no	no	yes	69.3	5.E−12	Protein synthesis	2.79	0.024
Le_A01_P0_10F10	GW881907	Centrin-1	Q32LE3	yes	yes	yes	no	no	yes	114	9.E−31	Intracellular trafficking and signalling	2.7	0.004
Le_A03_P0_04H03	GW882035	Tropomyosin	Q9GZ71	yes	yes	yes	no	no	yes	99.8	4.E−21	Cytoskeletal activity	2.69	0.01
Le_A03_P0_03B11	GW882031	ATP synthase subunit alpha heart isoform, mitochondrial	P19483	yes	yes	yes	no	no	yes	84.7	1.E−16	Energy metabolism	2.63	0.01
Le_A03_P0_11F04	GW882045	Betaine–homocysteine-S-methyltransferase 1	Q5M8Z0	yes	yes	yes	no	no	yes	54.3	7.E−14	Protein synthesis	2.6	0.05
Le_A01_P0_02H01	GW881880	Very low-density lipoprotein receptor	P35953	yes	yes	yes	no	no	yes	52.8	7.E−07	Intracellular trafficking and signalling	2.59	0.005
Le_A02_P0_05F11	GW881952	Calponin-2	Q99439	yes	yes	yes	no	no	yes	61.02	2.E−09	Intracellular trafficking and signalling	2.47	0.01
Le_A03_P0_03D06	GW882032	Histone H2A.V	P08991	yes	yes	yes	no	no	yes	193	2.E−49	Protein synthesis	2.38	0.021
Le_A02_P0_29A03	GW882007	Probable ribosome biogenesis protein RLP24	Q9VGN9	yes	yes	yes	no	no	yes	111	1.E−24	Protein synthesis	2.3	0.016
Le_A01_P0_12A02	GW881911	Calmodulin	O02367	yes	yes	yes	no	no	yes	271	2.E−72	Intracellular trafficking and signalling	2.27	0.015
Le_A01_P0_01E09	GW881875	Proteasome subunit beta type-5	P28075	yes	yes	yes	no	no	yes	110	2.E−24	Protein degradation	2.12	0.006
Le_A02_P0_07A12	GW881956	Prefoldin subunit 2	A1A4P5	yes	yes	yes	no	no	yes	86.7	3.E−17	Protein folding/chaperoning	2.09	0.007
Le_A02_P0_29G11	GW882009	40S ribosomal protein S3-A	P02350	yes	yes	yes	no	no	yes	270	2.E−72	Protein synthesis	2.07	0.018
Le_A01_P0_09C10	GW881902	Pre-mRNA-processing factor 19	Q08E38	yes	yes	yes	no	no	yes	76.3	9.E−14	Protein synthesis	2.07	0.026
Le_A03_P0_01E09	GW882028	40S ribosomal protein S17	A5PK63	yes	yes	yes	no	no	yes	187	1.E−47	Protein synthesis	2.06	0.026
Le_A02_P0_21A08	GW881993	Dolichyl-diphosphooligosaccharide-protein glycosyltransferase subunit 4	Q99LX8	yes	yes	yes	no	no	yes	63.2	4.E−10	Protein synthesis	2.04	0.016
Le_A01_P0_02B11	GW881878	40S ribosomal protein S24	Q90YQ0	yes	yes	yes	no	no	yes	135	6.E−32	Protein synthesis	2.01	0.047
Le_A03_P0_24A09	GW882061	60S ribosomal protein L22	Q90YU6	yes	yes	yes	no	no	yes	125	9.E−29	Protein synthesis	− 2.10	0.014

## Sheet: hsp70b-cluster9844_uniprot_nr&s
GRN Cluster	Trinity ID			UniprotKB human name	UniprotKB human name Accession	Total Score	Cover	Ident	String Info	Functional link score	Uniprot ID	NR Accession	Description	Organism	Family	Molecular function	Biological process	Domains
4008	TRINITY_DN251159_c5_g1	251159	159	No BLAST match								EKC24533	hypothetical protein CGI_10019915	Crassostrea gigas				Coiled coil
4008	TRINITY_DN240634_c0_g1	240634	634	No BLAST match								No NR Accession result
4050	TRINITY_DN257021_c0_g1	257021	021	DAGLA	Q9Y4D3	591	0.36	0.43	Diacylglycerol lipase, alpha; Catalyzes the hydrolysis of diacylglycerol (DAG) to 2- arachidonoyl-glycerol (2-AG), the most abundant endocannabinoid in tissues. Required for axonal growth during development and for retrograde synaptic signaling at mature synapses	N/A		XP_011416441	PREDICTED: sn1-specific diacylglycerol lipase alpha isoform X3	Crassostrea gigas	Alpha/Beta hydrolase fold		Lipid metabolic process	Fungal lipase-like domain
4050	TRINITY_DN255741_c2_g1	255741	741	ERC2	O15083	370	0.46	0.39	ELKS/RAB6-interacting/CAST family member 2; Thought to be involved in the organization of the cytomatrix at the nerve terminals active zone (CAZ) which regulates neurotransmitter release. Seems to act together with BSN. May recruit liprin-alpha proteins to the CAZ	N/A		XP_011429735	ERC protein 2	Crassostrea gigas	Active zone protein ELKS
7651	TRINITY_DN243147_c0_g2	243147	147	TUBB4B	P68371	206	0.67	0.98	Tubulin, beta 4B class IVb; Tubulin is the major constituent of microtubules. It binds two moles of GTP, one at an exchangeable site on the beta chain and one at a non-exchangeable site on the alpha chain	N/A		XP_012995255	PREDICTED: tubulin beta chain-like isoform X3	Esox lucius	Beta tubulin	GTPase activity		Tubulin/FtsZ GTPase domain
7651	TRINITY_DN260188_c2_g2	260188	188	HSPA12B	Q96MM6	217	0.78	0.27	Heat shock 70kD protein 12B	0.967	K1P486	XP_011430310	PREDICTED: heat shock 70 kDa protein 12A	Crassostrea gigas	Heat shock protein 70 family
9844	TRINITY_DN246078_c0_g2	246078	078	HSPA1A	P0DMV8	928	0.71	0.76	Heat shock 70kDa protein 1A; In cooperation with other chaperones, Hsp70s stabilize preexistent proteins against aggregation and mediate the folding of newly translated polypeptides in the cytosol as well as within organelles. These chaperones participate in all these processes through their ability to recognize nonnative conformations of other proteins. They bind extended peptide segments with a…	N/A		AGH32327	heat shock protein 70	Cellana toreuma	Heat shock protein 70 family
9851	TRINITY_DN251058_c0_g1	251058	058	CDC23	Q9UJX2	644	0.67	0.56	Cell division cycle 23 homolog (S. cerevisiae); Component of the anaphase promoting complex/cyclosome (APC/C), a cell cycle-regulated E3 ubiquitin ligase that controls progression through mitosis and the G1 phase of the cell cycle. The APC/C complex acts by mediating ubiquitination and subsequent degradation of target proteins: it mainly mediates the formation of ’Lys-11’-linked polyubiquitin cha…		A0A1S3IXC3	XP_013402626	cell division cycle protein 23 homolog	Lingula anatina	Tetratricopeptide-like helical domain superfamily	Protein binding	Regulation of mitotic metaphase/anaphase transition	Tetratricopeptide repeat-containing domain
9851	TRINITY_DN243348_c0_g1	243348	348	C11orf95	C9JLR9	29.3	6	0.39	- - Sorry, STRING found no proteins by this name in Homo sapiens - -	N/A		XP_011456825	PREDICTED: uncharacterized protein LOC105348918 isoform X1	Crassostrea gigas
9894	TRINITY_DN251866_c4_g8	251866	866	No BLAST match								No NR Accession result
9894	TRINITY_DN256932_c0_g1	256932	932	GRM7	Q14831	116	0.33	0.22	Glutamate receptor, metabotropic 7; G-protein coupled receptor for glutamate. Ligand binding causes a conformation change that triggers signaling via guanine nucleotide-binding proteins (G proteins) and modulates the activity of down-stream effectors, such as adenylate cyclase. Signaling inhibits adenylate cyclase activity	N/A	V4B5C7	XP_009065697	hypothetical protein LOTGIDRAFT_169148	Lottia gigantea	GPCR family 3	G-protein coupled receptor activity	G-protein coupled receptor signaling pathway	GPCR family 3 C-terminal
9894	TRINITY_DN255936_c3_g2	255936	936	MATN2	O00339	102	0.16	0.32	Matrilin 2; Involved in matrix assembly	N/A		XP_014791031	PREDICTED: cartilage matrix protein-like, partial	Octopus bimaculoides	von Willebrand factor A-like domain superfamily			von Willebrand factor type A
9909	TRINITY_DN259050_c1_g2	259050	050	LIMD2	Q9BT23	51.2	0.01	0.55	LIM domain containing 2	N/A		XP_011454642	PREDICTED: enolase-phosphatase E1 isoform X15	Crassostrea gigas	Enolase-phosphatase E1	Acireductone synthase activity, magnesium ion binding	L-methionine salvage from methylthioadenosine
9909	TRINITY_DN254062_c3_g1	254062	062	LDB3	O75112	81.3	0.13	0.52	LIM domain binding 3			XP_005092581	PREDICTED: trithorax group protein osa-like	Aplysia californica	PDZ superfamily	Protein binding		PDZ domain
9909	TRINITY_DN250210_c4_g1	250210	210	PDLIM5	Q96HC4	55.5	0.12	0.32	PDZ and LIM domain 5; May play an important role in the heart development by scaffolding PKC to the Z-disk region. May play a role in the regulation of cardiomyocyte expansion. Overexpression promotes the development of heart hypertrophy. Contributes to the regulation of dendritic spine morphogenesis in neurons. May restrain postsynaptic growth of excitatory synapses (By similarity)	N/A		EKC33408	Whirlin	Crassostrea gigas	PDZ superfamily	Protein binding		PDZ domain
9909	TRINITY_DN258447_c2_g2	258447	447	CAPSL	Q8WWF8	178	0.41	0.48	Calcyphosine-like	N/A		XP_011441663	PREDICTED: calcyphosin-like protein isoform X2	Crassostrea gigas	EF-hand domain pair			EF-hand domain
9909	TRINITY_DN242491_c0_g1	242491	491	FAM213B	Q8TBF2	144	0.16	0.47	Family with sequence similarity 213, member B; Catalyzes the reduction of prostaglandin-ethanolamide H(2) (prostamide H(2)) to prostamide F(2alpha) with NADPH as proton donor. Also able to reduce prostaglandin H(2) to prostaglandin F(2alpha) (By similarity)	N/A		XP_012935966	PREDICTED: LOW QUALITY PROTEIN: prostamide/prostaglandin F synthase-like	Aplysia californica	Peroxiredoxin-like FAM213/AAED1
9909	TRINITY_DN252511_c1_g2	252511	511	FHL2	Q14192	630	0.21	0.55	Four and a half LIM domains 2; May function as a molecular transmitter linking various signaling pathways to transcriptional regulation. Negatively regulates the transcriptional repressor E4F1 and may function in cell growth. Inhibits the transcriptional activity of FOXO1 and its apoptotic function by enhancing the interaction of FOXO1 with SIRT1 and FOXO1 deacetylation	N/A		XP_011442958	PREDICTED: prickle-like protein 3 isoform X6	Crassostrea gigas	Four and a half LIM domains protein 2/3/5	Zinc ion binding		Zinc finger LIM-type, PET domain
9909	TRINITY_DN222676_c0_g1	222676	676	C16orf46	Q6P387	28.1	0.11	0.3	Chromosome 16 open reading frame 46	N/A		No NR Accession result
9909	TRINITY_DN238748_c0_g1	238748	748	No BLAST match								No NR Accession result
9909	TRINITY_DN250756_c1_g3	250756	756	SYNPO2L	Q9H987	31.2	0.03	0.48	Synaptopodin 2-like; Actin-associated protein that may play a role in modulating actin-based shape	N/A		XP_011433018	PREDICTED: uncharacterized protein LOC105332204 isoform X2	Crassostrea gigas	PDZ superfamily	Protein binding		PDZ domain
9909	TRINITY_DN250756_c0_g1	250756	756	SYNPO2L	Q9H987	84.7	0.21	0.47	Synaptopodin 2-like; Actin-associated protein that may play a role in modulating actin-based shape	N/A		EKC30777	Synaptopodin-2	Crassostrea gigas	PDZ superfamily	Protein binding		PDZ domain
9909	TRINITY_DN255850_c3_g2	255850	850	No BLAST match								EKC24775	hypothetical protein CGI_10019531	Crassostrea gigas
9909	TRINITY_DN248873_c5_g4	248873	873	GNG12	Q9UBI6				Guanine nucleotide binding protein (G protein), gamma 12; Guanine nucleotide-binding proteins (G proteins) are involved as a modulator or transducer in various transmembrane signaling systems. The beta and gamma chains are required for the GTPase activity, for replacement of GDP by GTP, and for G protein- effector interaction	N/A		KOF86060	hypothetical protein OCBIM_22019283mg	Octopus bimaculoides	G-protein gamma subunit	GTPase activity	G-protein coupled receptor signaling pathway	G-protein gamma-like domain
13542	TRINITY_DN247100_c0_g3	247100	100	No BLAST match								No NR Accession result
15247	TRINITY_DN260284_c4_g1	260284	284	ARRDC2	Q8TBH0	129	0.17	0.31	Arrestin domain containing 2	N/A		XP_011416494	PREDICTED: arrestin domain-containing protein 17-like	Crassostrea gigas	Arrestin			Arrestin C-terminal-like, Arrestin-like N-terminal

## Sheet: hsp70a-submodule-1st&2nd_neighb
GRN cluster ID	Trinity ID	Gene name [species]	Biological Process (manual)	Molecular class (manual)	Functional notes (manual)	Gi number	Database code	Accession number
Cluster-3715.txt	TRINITY_DN259404_c0_g1	PREDICTED: cell death-inducing p53-target protein 1-like isoform X1 [Crassostrea gigas]	Apoptosis		Apoptosis	762123258	ref	XP_011444602.1
Cluster-8868.txt	TRINITY_DN243168_c0_g1	PREDICTED: guanine nucleotide-binding protein-like 3 homolog [Crassostrea gigas]	Cell cycle	Nucleotide-binding	Differentiation	762071061	ref	XP_011425101.1
Cluster-3691.txt	TRINITY_DN242124_c0_g1	PREDICTED: isocitrate dehydrogenase [NADP] cytoplasmic-like [Crassostrea gigas]	Cellular energy	Enzyme	citric acid cycle in the mitochondria	762095272	ref	XP_011430132.1
Cluster-7877.txt	TRINITY_DN252284_c2_g1	PREDICTED: electron transfer flavoprotein subunit alpha	Cellular energy	Flavoprotein	Accepts electrons	524869199	ref	XP_005091396.1
Cluster-7835.txt	TRINITY_DN252717_c1_g1	Gamma-tubulin complex component 4 [Crassostrea gigas]	Cytoskeleton	Microtubule nucleation	Spindle assembly	405952345	gb	EKC20168.1
Cluster-8117.txt	TRINITY_DN246476_c3_g1	PREDICTED: CDGSH iron-sulfur domain-containing protein 3	Ion transport mitochondria	Transmembrane protein	Mitochondria and cellular energy	961090693	ref	XP_014771894.1
Cluster-7972.txt	TRINITY_DN252615_c0_g1	PREDICTED: cirhin-like [Lingula anatina]	Liver?			919025977	ref	XP_013396760.1
Cluster-7949.txt	TRINITY_DN255962_c0_g1	PREDICTED: RNA-binding protein 28-like isoform X1 [Lingula anatina]	mRNA processing			919081374	ref	XP_013421765.1
Cluster-6023.txt	TRINITY_DN255350_c0_g1	PREDICTED: protein virilizer homolog isoform X3 [Crassostrea gigas]	mRNA processing			762120204	ref	XP_011443025.1
Cluster-7668.txt	TRINITY_DN246463_c0_g1	PREDICTED: 60S ribosomal export protein NMD3-like [Crassostrea gigas]	Ribosomal nuclear export	Adapter	Nuclear export of ribosomal protein	762159360	ref	XP_011417879.1
Cluster-7945.txt	TRINITY_DN259078_c0_g3	PREDICTED: unhealthy ribosome biogenesis protein 2 homolog [Crassostrea gigas]	Ribosome biogenesis			762088439	ref	XP_011426538.1
Cluster-8842.txt	TRINITY_DN229704_c0_g1	PREDICTED: suppressor of SWI4 1 homolog [Crassostrea gigas]	Ribosome biogenesis			762109948	ref	XP_011437641.1
Cluster-7965.txt	TRINITY_DN251922_c0_g3	PREDICTED: ribosomal RNA small subunit methyltransferase NEP1-like [Crassostrea gigas]	Ribosome biogenesis			762162079	ref	XP_011419286.1
Cluster-7659.txt	TRINITY_DN255296_c1_g9	PREDICTED: protein SDA1 homolog [Aplysia californica]	Ribosome biogenesis			524896135	ref	XP_005104545.1
Cluster-7945.txt	TRINITY_DN257285_c2_g1	PREDICTED: probable ATP-dependent RNA helicase DDX56 isoform X2 [Lingula anatina]	Ribosome biogenesis			919076364	ref	XP_013419264.1
Cluster-7949.txt	TRINITY_DN229624_c1_g1	PREDICTED: pescadillo homolog [Crassostrea gigas]	Ribosome biogenesis			762100557	ref	XP_011432735.1
Cluster-7968.txt	TRINITY_DN249969_c1_g1	PREDICTED: nucleolar protein 8-like isoform X2 [Lingula anatina]	Ribosome biogenesis			919093390	ref	XP_013383519.1
Cluster-7965.txt	TRINITY_DN236680_c0_g1	PREDICTED: nucleolar protein 56 [Cephus cinctus]	Ribosome biogenesis			1000748853	ref	XP_015597206.1
Cluster-7945.txt	TRINITY_DN246520_c0_g2	PREDICTED: nucleolar GTP-binding protein 2-like [Lingula anatina]	Ribosome biogenesis			919078002	ref	XP_013420143.1
Cluster-7961.txt	TRINITY_DN254015_c1_g1	PREDICTED: nucleolar GTP-binding protein 1-like [Crassostrea gigas]	Ribosome biogenesis			762118026	ref	XP_011441886.1
Cluster-7969.txt	TRINITY_DN257477_c0_g1	PREDICTED: probable ATP-dependent RNA helicase DHX37 [Crassostrea gigas]	RNA processing			762149008	ref	XP_011412430.1
Cluster-7944.txt	TRINITY_DN248361_c0_g2	PREDICTED: zinc finger protein 862-like	Transcriptional regulation			1005465734	ref	XP_015769849.1
Cluster-6028.txt	TRINITY_DN238497_c0_g1	PREDICTED: eukaryotic translation initiation factor 3 subunit G-like [Crassostrea gigas]	Translation			762108289	ref	XP_011436769.1
Cluster-6028.txt	TRINITY_DN255207_c2_g1	PREDICTED: ubiquitin carboxyl-terminal hydrolase BAP1-like isoform X3 [Crassostrea gigas]	Ubiquination			762103071	ref	XP_011434047.1
Cluster-9459.txt	TRINITY_DN242489_c0_g1	PREDICTED: coiled-coil domain-containing protein 137-like [Crassostrea gigas]				762087873	ref	XP_011426240.1
Cluster-7829.txt	TRINITY_DN258255_c0_g12	heat shock protein 70 [Laternula elliptica]				124244561	gb	ABM92345.1
Cluster-7829.txt	TRINITY_DN239194_c1_g1	heat shock protein 70 [Laternula elliptica]				124244561	gb	ABM92345.1

## Sheet: hsp70b-submodule-1st&2nd-neighb
GRN cluster ID	Trinity ID	Gene name [species]	Biological Process (manual)	Molecular class (manual)	Functional notes (manual)	Any extra notes	Gi number	Database code	Accession number
Cluster-9909.txt	TRINITY_DN242491_c0_g1	PREDICTED: LOW QUALITY PROTEIN: prostamide/prostaglandin F synthase-like [Aplysia californica]	Antioxidant				871221718	ref	XP_012935966.1
Cluster-2591.txt	TRINITY_DN243472_c5_g1	PREDICTED: homeodomain-only protein-like [Crassostrea gigas]	Cardiac development	non DNA-binding			762102330	ref	XP_011433659.1
Cluster-9851.txt	TRINITY_DN251058_c0_g1	PREDICTED: cell division cycle protein 23 homolog [Lingula anatina]	Cell cyle & Ubinquitination	Enzyme	Mitosis ‚Äì G1 phase		919038308	ref	XP_013402626.1
Cluster-4006.txt	TRINITY_DN251103_c3_g1	PREDICTED: Down syndrome cell adhesion molecule-like protein Dscam2 isoform X3 [Octopus bimaculoides]	Cell-cell adhesion		Axon guidance		961073195	ref	XP_014785072.1
Cluster-9892.txt	TRINITY_DN248838_c0_g1	PREDICTED: adenylate kinase 8-like [Aplysia californica]	Cellular energy homeostasis	Enzyme	Interconversion of adenine nucleotides (ATP, ADP, and AMP)		871272625	ref	XP_012945392.1
Cluster-9890.txt	TRINITY_DN243661_c4_g2	PREDICTED: glutathione peroxidase-like [Lingula anatina]	Cellular oxidative stress response	Enzyme	Reduces free radicals to water		919064237	ref	XP_013413739.1
Cluster-4021.txt	TRINITY_DN239926_c0_g1	PREDICTED: cdc42 homolog [Crassostrea gigas]	Cellular response	GTPase	Cell division		762090600	ref	XP_011427679.1
Cluster-10012.txt	TRINITY_DN233902_c0_g1	Lysyl oxidase-like protein 2 [Crassostrea gigas]	Connective	Enzyme	Cross-linking extracellular matrix		405960769	gb	EKC26652.1
Cluster-9846.txt	TRINITY_DN238949_c8_g2	Tubulin alpha-1 chain [Melipona quadrifasciata]	Cytoskeleton				925678215	gb	KOX75272.1
Cluster-7651.txt	TRINITY_DN243147_c0_g2	PREDICTED: tubulin beta chain-like isoform X3 [Esox lucius]	Cytoskeleton				884975092	ref	XP_012995255.1
Cluster-4037.txt	TRINITY_DN258204_c1_g1	PREDICTED: spectrin alpha chain-like isoform X7 [Crassostrea gigas]	Cytoskeleton				762122991	ref	XP_011444465.1
Cluster-9908.txt	TRINITY_DN257127_c2_g2	PREDICTED: calponin homology domain-containing protein DDB_G0272472-like isoform X1 [Crassostrea gigas]	Cytoskeleton	calcium binding	Actin-myosin	possible negative regulator on biomineralisation	762142911	ref	XP_011454687.1
Cluster-1510.txt	TRINITY_DN256847_c2_g2	PREDICTED: FH1/FH2 domain-containing protein 3-like isoform X4 [Crassostrea gigas]	Cytoskeleton	Actin-organization protein	Cell elongation		762100325	ref	XP_011432611.1
Cluster-4002.txt	TRINITY_DN255902_c0_g1	PREDICTED: protein bicaudal D-like isoform X1 [Crassostrea gigas]	Cytoskeleton trafficking	adapter protein	linking dynein to cargo		762122357	ref	XP_011444132.1
Cluster-10015.txt	TRINITY_DN260005_c0_g1	Transposable element Tc3 transposase [Papilio machaon]	DNA integration				930682095	gb	KPJ21635.1
Cluster-9894.txt	TRINITY_DN255936_c3_g2	PREDICTED: cartilage matrix protein-like	Extracellular matrix	Extracellular matrix protein	Extracellular matrix protein		961076755	ref	XP_014791031.1
Cluster-4016.txt	TRINITY_DN246702_c2_g2	PREDICTED: matrix metalloproteinase-21-like [Crassostrea gigas]	Extracellular matrix remodelling	Enzyme			762111655	ref	XP_011438547.1
Cluster-9535.txt	TRINITY_DN252255_c5_g2	PREDICTED: ADP-ribosylation factor-like protein 6-interacting protein 4 [Octopus bimaculoides]	Glutamate transport	Transmembrane protein	Protein transport, membrane trafficking and cell signaling		961136371	ref	XP_014787837.1
Cluster-4010.txt	TRINITY_DN233272_c2_g2	PREDICTED: calcium-activated chloride channel regulator 4A-like	Ion transport	Transmembrane protein	Calcium and chloride ion cellular homeostasis		780017176	ref	XP_011664583.1
Cluster-4025.txt	TRINITY_DN247656_c5_g1	PREDICTED: RNA-binding protein 24-A-like isoform X1 [Crassostrea gigas]	mRNA processing		Multifunctional RNA-binding protein		762167825	ref	XP_011422254.1
Cluster-3971.txt	TRINITY_DN246050_c2_g1	PREDICTED: CUGBP Elav-like family member 3-B isoform X6 [Crassostrea gigas]	mRNA processing	RNA-binding protein	Pre-mRNA splicing		762075261	ref	XP_011441234.1
Cluster-7667.txt	TRINITY_DN256138_c1_g6	PREDICTED: BUD13 homolog [Lingula anatina]	mRNA processing		Pre-mRNA splicing		919044998	ref	XP_013405688.1
Cluster-9845.txt	TRINITY_DN257872_c0_g1	PREDICTED: titin-like isoform X4 [Crassostrea gigas]	Muscle elasticity				762163916	ref	XP_011420259.1
Cluster-9875.txt	TRINITY_DN255833_c6_g1	PREDICTED: telokin-like isoform X3 [Crassostrea gigas]	Myosin-binding		Smooth muscle, loss of contraction		762144468	ref	XP_011455503.1
Cluster-9902.txt	TRINITY_DN242121_c0_g5	PREDICTED: poly(rC)-binding protein 3-like isoform X4 [Octopus bimaculoides]	Post-transcription mRNA processing				961094925	ref	XP_014773353.1
Cluster-1088.txt	TRINITY_DN254491_c1_g1	PREDICTED: protein MLP1-like isoform X4 [Crassostrea gigas]	Protein import to nucleus				762108044	ref	XP_011436642.1
Cluster-7659.txt	TRINITY_DN255296_c1_g9	PREDICTED: protein SDA1 homolog [Aplysia californica]	Ribosome biogenesis				524896135	ref	XP_005104545.1
Cluster-2421.txt	TRINITY_DN258707_c2_g3	PREDICTED: thymidine phosphorylase-like [Lingula anatina]	RNA processing	Enzyme	Pyrimidine salvage to recover nucleosides after DNA/RNA degradation		919070279	ref	XP_013416636.1
Cluster-9859.txt	TRINITY_DN257667_c4_g2	PREDICTED: RNA-binding protein Nova-1-like isoform X5 [Crassostrea gigas]	RNA processing		neuronal specific		762151827	ref	XP_011413909.1
Cluster-4024.txt	TRINITY_DN242106_c2_g1	insulin-like growth factor binding protein 5 [Mizuhopecten yessoensis]	Signalling	Ligand	Proliferation, differentiation, survival & apoptosis	interacts with MAPK ad AKT signalling	573462576	gb	AHF95042.1
Cluster-9874.txt	TRINITY_DN248775_c1_g2	PREDICTED: transcriptional coactivator YAP1-like isoform X5 [Crassostrea gigas]	Signalling		Hippo signalling		762102951	ref	XP_011433981.1
Cluster-9860.txt	TRINITY_DN246513_c0_g1	PREDICTED: noggin-like [Parasteatoda tepidariorum]	Signalling	signalling molecule	negative regulator of bmp, important in skeletal development and D-V axis during regeneration		1009578150	ref	XP_015920606.1
Cluster-8920.txt	TRINITY_DN248545_c1_g1	PREDICTED: neo-calmodulin-like isoform X1 [Crassostrea gigas]	Signalling	calcium binding			762154113	ref	XP_011415115.1
Cluster-4031.txt	TRINITY_DN246434_c0_g1	PREDICTED: glutamate receptor ionotropic	Signalling	Receptor	Neurotransmission		871259533	ref	XP_005107294.2
Cluster-7653.txt	TRINITY_DN240291_c1_g3	MAP kinase kinase 7-like protein [Mytilus galloprovincialis]	Signalling	Enzyme	Response to environmental stress		763431403	gb	AJQ21548.1
Cluster-9852.txt	TRINITY_DN244995_c0_g1	PREDICTED: lanC-like protein 2 [Lingula anatina]	Signalling and transcription		ABA signalling pathway in granulocyctes		919055495	ref	XP_013409667.1
Cluster-3936.txt	TRINITY_DN249964_c0_g1	PREDICTED: integrator complex subunit 5-like [Crassostrea gigas]	small nuclear RNA transcription				762161115	ref	XP_011418774.1
Cluster-110.txt	TRINITY_DN203694_c0_g1	PREDICTED: zinc finger protein squeeze-like [Octopus bimaculoides]	Transcription factor				961101720	ref	XP_014775680.1
Cluster-9897.txt	TRINITY_DN254062_c4_g2	PREDICTED: zinc finger homeobox protein 4-like isoform X3 [Crassostrea gigas]	Transcription factor				762161064	ref	XP_011418748.1
Cluster-4029.txt	TRINITY_DN242123_c1_g1	PREDICTED: homeobox protein six1-like [Crassostrea gigas]	Transcription factor	Transcription factor	Cell proliferation, apoptosis and embryonic development		762076549	ref	XP_011446107.1
Cluster-3938.txt	TRINITY_DN254742_c0_g1	PREDICTED: PR domain zinc finger protein 4-like	Transcription factor				961125061	ref	XP_014783907.1
Cluster-9895.txt	TRINITY_DN257067_c8_g1	PREDICTED: kelch-like protein 40 [Crassostrea gigas]	Ubiquination				762076845	ref	XP_011447602.1
Cluster-9844.txt	TRINITY_DN246078_c0_g2	heat shock protein 70 [Cellana toreuma]					468860726	gb	AGH32327.1
Cluster-9568.txt	TRINITY_DN252821_c0_g1	PREDICTED: coiled-coil domain-containing protein 134-like [Crassostrea gigas]					762161097	ref	XP_011418764.1
Cluster-9885.txt	TRINITY_DN241827_c3_g1	GluClAc2 [Aplysia californica]					325297032	ref	NP_001191520.1
